# Supplementary material for: Mapping the Concept, Content, and Outcome of Family-Based Outdoor Therapy for Children and Adolescents with Mental Health Problems: A Scoping Review
Source: Int J Environ Res Public Health. 2022 May 10;19(10):5825. doi: 10.3390/ijerph19105825 (PMC9141554; doi:10.3390/ijerph19105825)
Supplement: Supplementary file 1 [file ijerph-19-05825-s001.zip]

Archive with 1 entries (1 files):
- ijerph-1684227-supplementary.pdf
